# Supplementary material for: Tiered Functional Screening Identifies an Autochthonous Vaginal Lactiplantibacillus plantarum Strain with Probiotic Potential
Source: Microorganisms. 2026 Jul 13;14(7):1526. doi: 10.3390/microorganisms14071526 (PMC13414338; doi:10.3390/microorganisms14071526)
Supplement: Supplementary file 1 [file microorganisms-14-01526-s001.zip]

Archive with 1 entries (1 files):
- microorganisms-4334304-supplementary.pdf
